# Supplementary material for: The proteolytic system of lactic acid bacteria revisited: a genomic comparison
Source: BMC Genomics. 2010 Jan 15;11:36. doi: 10.1186/1471-2164-11-36 (PMC2827410; doi:10.1186/1471-2164-11-36)
Supplement: Additional file 2 — Proteolytic components in LAB. The file contains a table with GI codes of all the genes listed in Figure 1. [file 1471-2164-11-36-S2.XLS]

## Sheet: Sheet1
Additional File 1. Table. Proteolytic genes in lactic acid bacteria (GI codes are indicated). Color shading shows no gene (white), a single gene (yellow), or multiple genes (green)
	peptidase	family	substrate/annotation	LAC	LJO	LGA	LDB	LBU	LHE	LPL	LBE	LRF	LSK	LSL	LCA	LRH	PPE	OOE	LME	LLX	LLA	LLM	STH	STU	STM
				L. acidophilus NCFM	L. johnsonii NCC533	L. gasseri ATCC33323	L. bulgaricus ATCC 11842	L. bulgaricus ATCC BAA365	L. helveticus DPC 4571	L. plantarum WCFS1	L. brevis ATCC367	L. reuteri F275	L. sakei 23K	L. salivarius UCC118	L. casei ATCC 334	L. rhamnosus GG	P. pentosaceus ATCC 25745	O. oeni PSU1	L. mesenteroides ATCC 8293	L. lactis subsp. lactis IL1403	L. lactis subsp. cremoris SK11	L. lactis subsp. cremoris MG1363	S. thermophilus CNRZ1066	S. thermophilus LMG18311	S. thermophilus LMD9
Proteinase
cell-wall bound proteinase	PrtP	S8-A		58337777	42519889	0	104774110	116514180	0	0	0	0	0	0	116495722 116494027p	258509269 258509729	0	0	0	0	116326588b	0	0	0	116627664
	PrtM		maturation proteinase on PrtP	0	42519890	0	0	0	0	0	0	0	0	0	116495723	258509270	0	0	0	0	116326589b	0	0	0	0
Transporters
ABC transporter system	OppA	Oligopeptide-binding protein		58337577 58337671 58337576	42519699 42519448 42519395 42519394	116630224 116629385 116629435 116629436	104774254 104774255	116514344 116514345	161508230	0	116332844	0	0	0	116495090	258508647	0	116491588	0	15673819	116326624 (oppA)b 116512713 (oppA2)	125623557 (oppA) 125624799 (oppA2)	55822114 55823353p 55823354p 55823356	55820223 55821428p 55821430	116628150 116628152
oligopeptides uptaken	OppB	permease protein		58337579	42519397	116629433	104774257	116514346	161508232	0	116332846	0	0	0	116495092	258508649	0	116491590	0	15673821	116326626 (oppB)b 116512715 (oppB2)	125623555 (oppB) 125624801 (oppB2)	55823352	55821427	116628149
	OppC	permease protein		58337578	42519396	116629434	104774256	LBUL_1290 (p)	161508231	0	116332845	0	0	0	116495091	258508648	0	116491589	0	15673820	116326625 (oppC)b 116512714 (oppC2)	125623556 (oppC) 125624800 (oppC2)	55823351	55821426	116628148
	OppD	ATP-binding protein		58337581	42519399	116629431	104774259	116514348	161507715	0	116332848	0	0	0	116495094	258508651	0	116491592	0	15673823	116326628 (oppD)b 116512717 (oppD2)	125623553	55823350	55821425	116628147
	OppF	ATP-binding protein		58337580	42519398	116629432	104774258	116514347	161508233	0	116332847	0	0	0	116495093	258508650	0	116491591	0	15673822	116326627 (oppF)b 116512716 (oppF2)	125623554	55823349	55821424	116628146
ABC transporter system	DppA/P	di/tripeptide- oligopeptide-binding protein		58336538 58336539 58338201	0	0	104773446 104773405 104773447 104773524 104774039 104773866	116513434 116513389 116513435 116513519 116513873	161506796	28377135 28377136 28378027 28377637	116334027 116334339 116332737	0	81428317	90962668	116494701 116495526 116493746	258508219 258509061	116492199 116493312	116490882 116490883 116491583	116619005 116617468	15672521 (yfcG) 15672325 (optS) 15672326 (optA)	116511336 (yfcG) 116511202 (dppA) 116511203 (dppP)	125623374 (yfcG) 125623232 (dppA)	55822158 (p)	55820268 (p)	p
di/tripeptides uptaken	DppB	permease protein		58336541	0	0	104773448	116513436	161506799	28378028	116334338	0	81428318	90962667	116495525	258509060	116492200	116490884	116619004	15672327	116511204	125623233	55822159 (p)	55820269 (p)	p
	DppC	permease protein		58336542	0	0	104773449	116513437	161506800	28378029	116334337	0	81428319	90962666	116495524	258509059	116492201	116490885	116619003	15672328	116511205	125623234	55822160 (p) 55822161 (p)	55820270 (p) 55820271 (p)	p
	DppD	ATP-binding protein		58336543	0	0	104773450	116513438	161506801	28378030	116334336	0	81428320	90962665	116495523	258509058	116492202	116490886	116619002	15672329	116511206	125623235	p	p	p
	DppF	ATP-binding protein		58336544	0	0	104773451	116513439	161506802	28378031	116334335	0	81428321	90962664	116495522	258509057	116492203	116490887	116619001	15672330	116511207	125623236	55822166	55820276	116627121
Ion-linked transporter di/tripeptides uptaken	DtpT	PTR family		58338096	42518667	116629185	0	0	0	28377435	116333189	148530548	81429204	90962239	116495290	258508863	116493269	0	0	15672684	116511501	125624653	55822923	55821005	116627777
Peptidases
Aminopeptidase	PepC	C1-B	X|(X)n	58336681	42518488 42518641a 42518638a	116629006	104774502	116514614	161506919	28377479	116333222	148530568	81429300	90962227	116495781	258509341	116493245	116490539	116618849	15673860	116512756	125624841	55822217	55820327	116627164
	PepN	M1	X|(X)n	58338097 58337830a	42519458	116629373	104774724	116514851	161508068 161507881a	28377763	116334327	148532121	81427839	90962715b	116494029	258507549	116492220	116491081	116617622	15672287	116511154	125623190	55822959	55821040	116627799
(unique aminopeptidases)	PepM	M24-A	Met|(X)n	58336948	42519469	116629358	104773672	116513668	161507146	28377183	116334483 116334569	148531635	81429128	90962243	116494589	258508051	116492178	116491667	116618532	15672594	116511405	125623440	55823461	55821533	116628246
	PepA	M1	Glu/Asp|(X)n	58336896	42518649	116629177	104773635	116513627	161507095	0	0	0	0	0	0	258507351	0	0	116618689	15672369	116511243	125623271	55823739	55821823	116628531
	Pcp	C15	pyroGlu|(X)n	58336528	42519847	116630372	104774100	116514169	161506784	0	116334556	0	0	0	116493777	258507233	0	0	0	0	116326573b	125623521	0	0	0
endopeptidase	PepE/PepG	C1-B	(X)m|(X)n	58336545 58337214 58336536	42518264 42519446 42518262	116628858 116629387 116628856	104773452 104773453	116513440 116513441	161506803 161507402 161506794	28379970	116334848	148532119	81429298(p)	0	116495780	258509340	0	116490149	0	0	0	0	0	0	0
	PepO	M13	(X)m|(X)n	58337551 58336512	42518115 42518233 42519221	116629718 116628828 116630418	104773414	116513400	161507695 161507548 161506770	28379770	116334456	148532037	81427668	90962638	116494958 116494567	258508473 258508028	116492106	116491602	116619000	15673785	116512672 116326623b	125623558 125624763	55823772	55821857	116628560
	PepF	M3-B	(X)m|(X)n	58338020	42519744	116630270	104774686	116514812	161508023	28378823 28379142	116334077 116334673	0	81427900 81429492	90961375 90961015	116493817 116494289	258507284 258507727 258507979	116493361	116491177 116491112 116490382	116617560 116617608	15673709	116512582 116326619b	125624692	55822428	55820537	116627347
dipeptidase	PepD	C69	X|X	58337570 58337904 58336386 58338085 58336577-58336576(p)	42519780 42518668 42518345 42518640 42519390 42519672	116628929 116630204 116629440 116630307	104773634 104774712 ldb2083-2084(p)	116513626 116514839 116514855 (p)	161506829 161507712 161507962 161508060 lhv_0033 (p)	28377159 28377254 28377780 28378398	116333540 116334140 116334103 116332933 116334325	148532067 148531929 148530979 148531326 148530839	81427789 81427806 81427935 81428199 81428507	90961161 90961981	116495449 116495641 116494640 116493607	258507036 258508153 258508967	116493193 116491984 116493475 116492678	116491743	0	15672234 15673540	116512355 LACR_0256 (p)	125623134 125623784	55822799-55822800-55822801 (p)	55820883-55820884(p)	STER_0878 (p)
	PepV	M20-A	X|His	58337290	42518589	116629110 116630061	104774516	116514628	161507561	28378070	116333692 116334593	148531549 148531790	81428038 81429301	90961424	116494357 116496167	258507793 258509733	116492042	116490889 116491086	116618619 116619044	15672824	116511662	125624501	55823049	55821139	116627856
tripeptidase	PepT	M20-B	X|X-X	58337780 58337472	42519680 42519228	116630211 116629747	104773525 104774124	116513520 116514200	161507502 161507642	28378554	116333408	148531013	81428498	90961825	0	258507353	116493384	116491028	116617883	15673792	116512684	125624771	55823061	55821150	116627865
Proline peptidase	PepX	S15	X-Pro|(X)n	58337644	42519459	116629370	104774312	116514400	161507756	28377698	116334351	148531888	81428258	90962505	116495132	258508690	116492183 116492807a	116491394	116617624	15674031 15673217a	116513000	125625089	55823575	55821647	116628355
	PepI	S33	Pro|X-(X)n	58336439	0	0	104774591	116514711	161506712	28377046	116334786	0	0	0	0	258509582	0	0	0	0	0	0	0	0	0
	PepR	S33	Pro|X	58337916	42518140	116628733	104774599	116514722	161507970	28377695	116334352	148531889	81427743	0	116495454	258508974	116492182	0	0	0	0	0	0	0	0
	PepL c	S33	Leu|(X)n	58338197	0	116630389	0	0	0	28379370	0	0	0	0	116494294	258507731	0	116491087 116490640 116490346	0	0	0	0	0	0	0
	PepP	M24-B	X|Pro-(X)n	58337609	42519426	116629404	104774293	116514378	161507742	28378296	116333619	148531446	0	90962059	116495125	258508682 258507347a	0	116490991	116618421 116618966a	15672673	116511487	125624666	55823634	55821714	116628437
	PepQ	M24-B	X|Pro	58336767	42518586	116629106	104774401 104774485	116514499 116514595	161507001	28378852	116333814	148530818	81428028	90961396	116494352	258507787	116492999	116490638	116617659	15673631	116512511	125623626	55822599	55820708	116627514
a. Putative functional equivalents, which do not belong to the same ortholog group as all other protein family members (see phylogenetic trees);
b. Encoded in plasmids
c. Including the L. plantarum and L. casei proteins in the intermediate group in the PepL/PepR family which are not orthologs of the PepR family.
p. Pseudogene
